# Supplementary material for: Development of a miRNA-Based Model for Lung Cancer Detection
Source: Cancers (Basel). 2025 Mar 10;17(6):942. doi: 10.3390/cancers17060942 (PMC11940216; doi:10.3390/cancers17060942)
Supplement: Supplementary file 1 [file cancers-17-00942-s001.zip]

Archive with 1 entries (1 files):
- cancers-3490179-supplementary.pdf
